# Supplementary material for: Survival Outcomes and Failure Patterns in Patients with Inoperable Non-Metastatic Pancreatic Cancer Treated with Definitive Radiotherapy
Source: Cancers (Basel). 2023 Apr 9;15(8):2213. doi: 10.3390/cancers15082213 (PMC10136775; doi:10.3390/cancers15082213)
Supplement: Supplementary file 1 [file cancers-15-02213-s001.zip]

Archive with 1 entries (1 files):
- cancers-2228683-supplementary.pdf
